# Supplementary material for: Novel Methylselenoesters Induce Programed Cell Death via Entosis in Pancreatic Cancer Cells
Source: Int J Mol Sci. 2018 Sep 20;19(10):2849. doi: 10.3390/ijms19102849 (PMC6213452; doi:10.3390/ijms19102849)
Supplement: Supplementary file 1 [file ijms-19-02849-s001.zip]

Archive with 14 entries (13 files):
- Khalkar et. al._Supplementary Files/.DS_Store
- Khalkar et. al._Supplementary Files/ijms-355725-Supplementary Chemical Information.pdf
- Khalkar et. al._Supplementary Files/ijms-355725-Supplementary Figures.pdf
- Khalkar et. al._Supplementary Files/Khalkar et. al._Supplementary Figure 1.tif
- Khalkar et. al._Supplementary Files/Khalkar et. al._Supplementary video 1_MSA.avi
- Khalkar et. al._Supplementary Files/Khalkar et. al._Supplementary video 2_compound1.avi
- Khalkar et. al._Supplementary Files/Khalkar et. al._Supplementary video 3_compound2.avi
- __MACOSX/Khalkar et. al._Supplementary Files/
- __MACOSX/Khalkar et. al._Supplementary Files/._.DS_Store
- __MACOSX/Khalkar et. al._Supplementary Files/._Khalkar et. al._Supplementary Chemical Information.pdf
- __MACOSX/Khalkar et. al._Supplementary Files/._Khalkar et. al._Supplementary Figure 1.tif
- __MACOSX/Khalkar et. al._Supplementary Files/._Khalkar et. al._Supplementary video 1_MSA.avi
- __MACOSX/Khalkar et. al._Supplementary Files/._Khalkar et. al._Supplementary video 2_compound1.avi
- __MACOSX/Khalkar et. al._Supplementary Files/._Khalkar et. al._Supplementary video 3_compound2.avi
